# Supplementary material for: Longitudinal analysis of high-risk HPV infections reveals within-host viral genome changes over time
Source: PLoS Pathog. 2026 Jul 15;22(7):e1014362. doi: 10.1371/journal.ppat.1014362 (PMC13372122; doi:10.1371/journal.ppat.1014362)
Supplement: S1 File — List of the nonsynonymous single nucleotide variants with VAF ≥ 0.005, sequencing depth ≥100 and appearing in at least 2 serial samples. These were the variants included in the analysis illustrated in Fig 5. Columns descriptions: HPV_TYPE, the HR-HPV type; POS, nucleotide position; REF, reference nucleotide; ALT, variant nucleotide; AA mutation, amino acid change and position; Gene, HPV gene that includes the variant; Sublineage-defining site (Yes/No), if this position is considered a sublineage-defining site for the specified HR-HPV type; No. cases with variant, number of CIN2+ cases with the variant; No. controls with variant, number of controls with the variant; Total cases by HPV type, total number of CIN2+ cases with the specified HR-HPV type; Total controls by HPV type, total number of control with the specified HR-HPV type. (XLSX) [file ppat.1014362.s001.xlsx]

## Sheet: nonsyn_var_counts_by_type_gene_
Supplementary File 1. Nonsynonymous variants by HPV type and gene. List of the nonsynonymous single nucleotide variants with VAF ≥0.005, sequencing depth ≥100 and appearing in at least 2 serial samples. These were the variants included in the analysis illustrated in Fig. 5.
HPV_TYPE	POS	REF	ALT	AA mutation	Gene	Sublineage-defining site (Yes/No)	No. cases with variant	No. controls with variant	Total cases by HPV type	Total controls by HPV type
HPV16	176	G	A	D25N	E6	No	2	1	32	9
HPV16	188	G	A	E29K	E6	No	1	0	32	9
HPV16	335	C	T	H78Y	E6	Yes	3	0	32	9
HPV16	182	A	C	I27L	E6	No	1	0	32	9
HPV16	259	A	G	I52M	E6	No	2	0	32	9
HPV16	306	A	G	K68R	E6	No	1	0	32	9
HPV16	350	T	G	L83V	E6	Yes	23	2	32	9
HPV16	145	G	T	Q14H	E6	Yes	1	0	32	9
HPV16	928	G	C	E22Q	E1	No	1	0	32	9
HPV16	1053	A	C	E63D	E1	No	4	0	32	9
HPV16	1163	G	T	G100V	E1	Yes	1	0	32	9
HPV16	2000	A	G	Y379C	E1	No	1	0	32	9
HPV16	5226	A	T	L330F	L2	Yes	21	3	32	9
HPV16	2650	G	A	E596K	E1	Yes	3	0	32	9
HPV16	3212	G	T	D153Y	E2	No	1	0	32	9
HPV16	4042	A	G	I65V	E5	Yes	27	5	32	9
HPV16	3422	C	T	H223Y	E2	No	1	0	32	9
HPV16	4963	G	A	V243I	L2	No	16	3	32	9
HPV16	3497	G	A	G248R	E2	No	1	0	32	9
HPV16	3929	T	A	L27Q	E5	No	2	0	32	9
HPV16	3979	A	C	I44L	E5	Yes	4	0	32	9
HPV16	4031	T	G	I61S	E5	No	1	0	32	9
HPV16	4090	T	G	L81V	E5	Yes	1	0	32	9
HPV16	4363	G	T	D43Y	L2	No	1	0	32	9
HPV16	4654	G	A	D140N	L2	No	1	0	32	9
HPV16	4685	A	C	N150T	L2	No	2	0	32	9
HPV16	5188	A	C	K318Q	L2	No	1	0	32	9
HPV16	5358	T	G	I374M	L2	No	1	0	32	9
HPV16	5505	A	C	Q423H	L2	No	2	0	32	9
HPV16	5560	G	A	D442N	L2	No	1	0	32	9
HPV16	5572	T	G	F446V	L2	No	1	0	32	9
HPV16	6225	A	C	Q196P	L1	No	1	0	32	9
HPV16	6674	G	A	A346T	L1	No	1	0	32	9
HPV16	7062	A	G	K475R	L1	No	1	0	32	9
HPV16	6434	A	G	T266A	L1	Yes	26	6	32	9
HPV16	3362	A	G	N203D	E2	Yes	4	1	32	9
HPV16	3449	G	A	E232K	E2	Yes	4	1	32	9
HPV16	3410	C	T	P219S	E2	Yes	26	7	32	9
HPV16	1096	C	G	Q78E	E1	Yes	3	1	32	9
HPV16	1163	G	A	G100E	E1	Yes	3	1	32	9
HPV16	1366	T	A	C168S	E1	Yes	3	1	32	9
HPV16	1426	C	G	Q188E	E1	Yes	3	1	32	9
HPV16	1744	C	A	L294M	E1	Yes	3	1	32	9
HPV16	1842	A	G	I326M	E1	Yes	3	1	32	9
HPV16	2220	G	C	E452D	E1	Yes	3	1	32	9
HPV16	2237	C	G	T458S	E1	Yes	3	1	32	9
HPV16	2249	G	A	R462K	E1	Yes	3	1	32	9
HPV16	2860	C	A	H35Q	E2	Yes	3	1	32	9
HPV16	3159	C	A	T135K	E2	Yes	3	1	32	9
HPV16	3224	T	A	L157I	E2	Yes	3	1	32	9
HPV16	3249	G	A	R165Q	E2	Yes	3	1	32	9
HPV16	3377	C	G	P208A	E2	Yes	3	1	32	9
HPV16	3387	T	C	I211T	E2	Yes	3	1	32	9
HPV16	3538	A	C	Q69P	E4	Yes	3	1	32	9
HPV16	3566	T	G	F271V	E2	Yes	3	1	32	9
HPV16	3566	T	G	H78Q	E4	Yes	3	1	32	9
HPV16	3778	G	T	W341C	E2	Yes	3	1	32	9
HPV16	3787	C	A	D344E	E2	Yes	3	1	32	9
HPV16	4969	A	G	T245A	L2	Yes	3	1	32	9
HPV16	5386	T	G	S384A	L2	Yes	3	1	32	9
HPV16	5389	G	A	V385I	L2	Yes	3	1	32	9
HPV16	5495	T	C	I420T	L2	Yes	3	1	32	9
HPV16	5506	G	A	A424T	L2	Yes	3	1	32	9
HPV16	5564	C	G	A443G	L2	Yes	3	1	32	9
HPV16	6165	C	A	T176N	L1	Yes	3	1	32	9
HPV16	6180	A	C	N181T	L1	Yes	3	1	32	9
HPV16	6695	A	C	T353P	L1	Yes	3	1	32	9
HPV16	6803	A	T	T389S	L1	Yes	3	1	32	9
HPV16	7060	G	T	L474F	L1	Yes	3	1	32	9
HPV16	1522	T	A	S220T	E1	Yes	7	3	32	9
HPV16	5226	A	C	L330F	L2	Yes	7	4	32	9
HPV16	3684	C	A	T310K	E2	Yes	3	2	32	9
HPV16	5034	A	T	L266F	L2	Yes	3	2	32	9
HPV16	5236	G	A	D334N	L2	Yes	3	2	32	9
HPV16	5864	C	T	H76Y	L1	Yes	3	2	32	9
HPV16	3575	T	G	S274A	E2	No	1	1	32	9
HPV16	5041	T	C	S269P	L2	Yes	3	3	32	9
HPV16	5231	C	G	T332S	L2	No	1	1	32	9
HPV16	1876	G	A	E338K	E1	No	0	1	32	9
HPV16	3384	T	C	I210T	E2	Yes	0	1	32	9
HPV16	3537	C	T	S261L	E2	No	0	1	32	9
HPV16	4448	G	T	G71V	L2	No	0	1	32	9
HPV16	5045	G	A	S270N	L2	Yes	0	1	32	9
HPV16	7092	G	A	R485Q	L1	No	0	1	32	9
HPV16	7151	C	A	L505M	L1	No	0	1	32	9
HPV18	1490	A	C	N193H	E1	Yes	1	1	3	5
HPV18	2801	C	A	H630N	E1	No	1	1	3	5
HPV18	3196	G	C	G127A	E2	No	1	1	3	5
HPV18	3277	C	T	A154V	E2	Yes	1	1	3	5
HPV18	5769	C	T	P114S	L1	Yes	1	1	3	5
HPV18	6970	A	C	K514T	L1	Yes	1	1	3	5
HPV18	2861	G	A	A650T	E1	No	3	5	3	5
HPV18	5358	T	C	F372S	L2	Yes	3	5	3	5
HPV18	2884	A	T	Y23F	E2	Yes	1	0	3	5
HPV18	5496	C	T	H23Y	L1	No	1	0	3	5
HPV18	5496	C	T	S418L	L2	No	1	0	3	5
HPV18	1343	G	A	A144T	E1	No	1	2	3	5
HPV18	3217	C	A	T134N	E2	Yes	2	5	3	5
HPV18	1194	C	A	T94K	E1	Yes	1	5	3	5
HPV18	5503	G	A	R25Q	L1	Yes	1	5	3	5
HPV18	5875	C	A	T149N	L1	Yes	1	5	3	5
HPV18	342	C	T	H80Y	E6	Yes	0	2	3	5
HPV18	491	C	A	N129K	E6	Yes	0	2	3	5
HPV18	593	C	T	H2Y	E7	Yes	0	2	3	5
HPV18	864	A	G	N92S	E7	Yes	0	2	3	5
HPV18	1256	G	C	E115Q	E1	Yes	0	2	3	5
HPV18	1353	T	A	I147N	E1	Yes	0	1	3	5
HPV18	1378	T	G	H155Q	E1	Yes	0	2	3	5
HPV18	1452	T	C	V180A	E1	Yes	0	1	3	5
HPV18	1466	G	A	D185N	E1	Yes	0	1	3	5
HPV18	1470	A	C	N186T	E1	Yes	0	2	3	5
HPV18	2226	C	T	S438L	E1	Yes	0	2	3	5
HPV18	3116	C	A	D100E	E2	No	0	1	3	5
HPV18	3211	G	C	C132S	E2	Yes	0	2	3	5
HPV18	3482	G	A	S22N	E4	Yes	0	1	3	5
HPV18	3534	T	C	Y240H	E2	Yes	0	2	3	5
HPV18	3558	C	A	H47Q	E4	Yes	0	2	3	5
HPV18	3578	C	T	S54L	E4	Yes	0	2	3	5
HPV18	3582	G	A	E256K	E2	No	0	1	3	5
HPV18	3586	A	C	K257T	E2	Yes	0	2	3	5
HPV18	3586	A	C	S57R	E4	Yes	0	2	3	5
HPV18	3593	T	G	H259Q	E2	Yes	0	2	3	5
HPV18	3593	T	G	I59S	E4	Yes	0	2	3	5
HPV18	3630	C	G	H71Q	E4	Yes	0	2	3	5
HPV18	3630	C	G	P272A	E2	Yes	0	2	3	5
HPV18	3749	C	G	D311E	E2	Yes	0	2	3	5
HPV18	3757	G	A	R314K	E2	Yes	0	2	3	5
HPV18	3759	G	A	D315N	E2	Yes	0	2	3	5
HPV18	3792	G	T	G326C	E2	Yes	0	2	3	5
HPV18	3956	A	C	L7F	E5	No	0	1	3	5
HPV18	3975	A	T	M14L	E5	Yes	0	2	3	5
HPV18	4059	G	A	V42I	E5	Yes	0	2	3	5
HPV18	4110	T	G	L59V	E5	No	0	1	3	5
HPV18	4150	T	C	L72S	E5	Yes	0	2	3	5
HPV18	5280	A	G	D346G	L2	Yes	0	2	3	5
HPV18	5308	G	A	M355I	L2	Yes	0	4	3	5
HPV18	5318	G	T	V359L	L2	Yes	0	2	3	5
HPV18	5336	T	C	S365P	L2	Yes	0	2	3	5
HPV18	5349	T	C	F369S	L2	Yes	0	2	3	5
HPV18	5354	T	G	F371V	L2	Yes	0	2	3	5
HPV18	5361	A	C	K373T	L2	Yes	0	2	3	5
HPV18	5505	C	A	A421D	L2	Yes	0	2	3	5
HPV18	5505	C	A	P26T	L1	Yes	0	2	3	5
HPV18	5581	G	A	R51K	L1	Yes	0	2	3	5
HPV18	5584	A	G	N52S	L1	Yes	0	2	3	5
HPV18	5619	T	A	F459Y	L2	Yes	0	1	3	5
HPV18	5619	T	A	L64M	L1	Yes	0	1	3	5
HPV18	5920	C	T	A164V	L1	Yes	0	1	3	5
HPV18	6430	A	C	Q334P	L1	Yes	0	1	3	5
HPV18	6579	G	A	V384I	L1	Yes	0	2	3	5
HPV18	6666	G	C	V413L	L1	No	0	1	3	5
HPV31	743	A	G	K62E	E7	Yes	7	4	7	5
HPV31	6539	T	G	L330V	L1	No	3	2	7	5
HPV31	626	C	T	H23Y	E7	Yes	2	0	7	5
HPV31	745	G	C	K62N	E7	No	1	0	7	5
HPV31	1826	G	A	R322K	E1	No	1	0	7	5
HPV31	3153	G	C	C154S	E2	Yes	1	0	7	5
HPV31	3489	C	G	P74A	E4	No	1	0	7	5
HPV31	3489	C	G	S266C	E2	No	1	0	7	5
HPV31	285	C	T	H60Y	E6	Yes	1	1	7	5
HPV31	4053	T	A	F80I	E5	Yes	1	0	7	5
HPV31	297	A	G	T64A	E6	Yes	1	1	7	5
HPV31	4927	G	A	E253K	L2	No	1	0	7	5
HPV31	475	A	G	K123R	E6	Yes	1	1	7	5
HPV31	4948	T	A	S260T	L2	Yes	1	0	7	5
HPV31	520	C	T	A138V	E6	Yes	2	2	7	5
HPV31	4964	A	G	N265S	L2	No	1	0	7	5
HPV31	695	G	A	E46K	E7	Yes	2	2	7	5
HPV31	963	G	C	E34D	E1	Yes	1	1	7	5
HPV31	1359	G	C	E166D	E1	Yes	2	2	7	5
HPV31	5321	C	T	S384F	L2	No	1	0	7	5
HPV31	2274	T	G	I471M	E1	Yes	1	1	7	5
HPV31	3044	G	C	E118Q	E2	Yes	1	1	7	5
HPV31	3828	A	G	N5D	E5	Yes	1	1	7	5
HPV31	3957	A	G	I48V	E5	Yes	1	1	7	5
HPV31	3981	C	G	P56A	E5	Yes	1	1	7	5
HPV31	6846	C	G	T432S	L1	No	2	0	7	5
HPV31	4005	G	A	V64I	E5	Yes	1	1	7	5
HPV31	4513	G	A	V115I	L2	Yes	1	1	7	5
HPV31	4980	A	G	I270M	L2	Yes	1	1	7	5
HPV31	5299	G	T	V377L	L2	Yes	1	1	7	5
HPV31	6350	A	G	T267A	L1	Yes	1	1	7	5
HPV31	6372	C	A	T274N	L1	Yes	2	2	7	5
HPV31	1934	A	G	K358R	E1	Yes	1	2	7	5
HPV31	261	A	C	I52L	E6	Yes	0	1	7	5
HPV31	645	C	T	P29L	E7	Yes	0	1	7	5
HPV31	883	G	A	D8N	E1	Yes	0	1	7	5
HPV31	1329	T	A	N156K	E1	No	0	1	7	5
HPV31	3710	G	A	V340I	E2	No	0	1	7	5
HPV31	3726	T	C	I345T	E2	Yes	0	1	7	5
HPV31	4940	C	T	A257V	L2	No	0	1	7	5
HPV31	4949	C	T	S260F	L2	No	0	1	7	5
HPV31	4975	A	G	N269D	L2	Yes	0	1	7	5
HPV31	6131	T	A	S194T	L1	Yes	0	1	7	5
HPV31	6327	G	A	R259K	L1	No	0	1	7	5
HPV33	364	A	C	N86H	E6	Yes	2	1	4	3
HPV33	2665	C	T	A596V	E1	Yes	2	1	4	3
HPV33	2877	G	T	L43F	E2	Yes	2	1	4	3
HPV33	3226	A	G	I160V	E2	Yes	2	1	4	3
HPV33	3275	C	T	A176V	E2	Yes	2	1	4	3
HPV33	3401	A	C	N218T	E2	Yes	2	1	4	3
HPV33	3401	A	C	T26P	E4	Yes	2	1	4	3
HPV33	3469	A	C	L48F	E4	Yes	2	1	4	3
HPV33	3469	A	C	T241P	E2	Yes	2	1	4	3
HPV33	3653	C	G	S302C	E2	Yes	2	1	4	3
HPV33	4061	C	T	H70Y	E5	Yes	2	1	4	3
HPV33	4798	C	A	P197T	L2	No	2	1	4	3
HPV33	5257	G	C	D350H	L2	Yes	2	1	4	3
HPV33	5287	G	A	D360N	L2	Yes	2	1	4	3
HPV33	5324	A	C	N372T	L2	Yes	2	1	4	3
HPV33	5760	C	A	T56N	L1	Yes	2	1	4	3
HPV33	5990	G	A	G133S	L1	Yes	2	1	4	3
HPV33	6748	A	C	E385D	L1	Yes	2	1	4	3
HPV33	5720	C	T	L43F	L1	No	3	2	4	3
HPV33	505	G	A	A133T	E6	No	1	1	4	3
HPV33	862	A	T	Q97L	E7	Yes	2	2	4	3
HPV33	3311	T	C	V188A	E2	No	1	1	4	3
HPV33	4438	G	A	D77N	L2	Yes	2	2	4	3
HPV33	4876	G	A	A223T	L2	No	1	1	4	3
HPV33	6021	A	C	D143A	L1	No	1	1	4	3
HPV33	6390	C	A	T266K	L1	Yes	2	2	4	3
HPV33	213	A	C	K35N	E6	Yes	1	0	4	3
HPV33	1423	T	G	V182G	E1	No	2	0	4	3
HPV33	3951	T	C	L33P	E5	No	1	0	4	3
HPV33	3987	C	T	S45F	E5	No	1	0	4	3
HPV33	4243	G	A	A12T	L2	No	1	0	4	3
HPV33	5230	G	A	E341K	L2	No	1	0	4	3
HPV33	6250	T	A	D219E	L1	No	1	0	4	3
HPV33	6755	A	G	T388A	L1	No	1	0	4	3
HPV33	618	T	C	Y16H	E7	No	0	1	4	3
HPV33	640	A	T	Y23F	E7	No	0	1	4	3
HPV33	657	A	T	S29C	E7	No	0	1	4	3
HPV33	723	G	A	D51N	E7	No	0	1	4	3
HPV33	747	C	T	H59Y	E7	No	0	1	4	3
HPV33	756	A	G	N62D	E7	No	0	1	4	3
HPV33	1299	C	G	Q141E	E1	No	0	1	4	3
HPV33	2192	G	T	L438F	E1	No	0	1	4	3
HPV33	2230	G	T	G451V	E1	No	0	1	4	3
HPV33	2256	A	G	I460V	E1	No	0	1	4	3
HPV33	2624	A	C	K582N	E1	No	0	1	4	3
HPV33	2644	A	C	E589A	E1	No	0	1	4	3
HPV33	2748	C	G	H624D	E1	Yes	0	1	4	3
HPV33	2774	A	G	N9S	E2	No	0	1	4	3
HPV33	2899	T	G	F51V	E2	No	0	1	4	3
HPV33	4952	A	G	K248R	L2	No	0	1	4	3
HPV33	4957	A	G	I250V	L2	No	0	1	4	3
HPV33	5257	G	A	D350N	L2	Yes	0	1	4	3
HPV33	5997	A	G	K135R	L1	No	0	1	4	3
HPV33	6396	G	A	G268E	L1	No	0	1	4	3
HPV35	6642	T	A	S348T	L1	No	2	1	2	3
HPV35	341	T	C	W78R	E6	No	2	2	2	3
HPV35	1386	T	A	D173E	E1	Yes	2	2	2	3
HPV35	2681	G	A	R605K	E1	No	2	2	2	3
HPV35	2728	T	G	F621V	E1	No	2	2	2	3
HPV35	3465	A	G	T58A	E4	Yes	2	2	2	3
HPV35	3465	A	G	Y251C	E2	Yes	2	2	2	3
HPV35	4304	G	A	V32I	L2	No	2	2	2	3
HPV35	1046	T	C	I60T	E1	No	2	3	2	3
HPV35	3225	C	A	T171N	E2	Yes	2	3	2	3
HPV35	3279	T	C	V189A	E2	No	2	3	2	3
HPV35	2980	C	A	S89R	E2	Yes	1	2	2	3
HPV35	179	C	T	H24Y	E6	No	1	0	2	3
HPV35	231	A	G	E41G	E6	No	1	0	2	3
HPV35	1816	G	A	E317K	E1	No	1	0	2	3
HPV35	3342	A	G	E210G	E2	No	1	0	2	3
HPV35	3342	A	G	K17E	E4	No	1	0	2	3
HPV35	3686	T	A	C325S	E2	No	1	0	2	3
HPV35	4215	G	A	R2Q	L2	No	1	0	2	3
HPV35	5204	G	A	E332K	L2	No	1	0	2	3
HPV35	1313	G	A	G149E	E1	No	0	1	2	3
HPV35	1331	A	T	Q155L	E1	No	0	1	2	3
HPV35	2686	A	G	N607D	E1	No	0	1	2	3
HPV35	2926	G	A	M71I	E2	No	0	1	2	3
HPV35	3431	C	T	H240Y	E2	No	0	1	2	3
HPV35	5202	C	A	T331N	L2	No	0	1	2	3
HPV35	6028	A	C	N143T	L1	No	0	1	2	3
HPV39	4346	G	A	D33N	L2	Yes	1	2	1	2
HPV39	1019	C	A	T31K	E1	No	1	0	1	2
HPV39	1021	G	A	V32M	E1	No	1	0	1	2
HPV39	1029	G	T	E34D	E1	No	1	0	1	2
HPV39	1690	T	C	Y255H	E1	No	1	0	1	2
HPV39	938	G	A	R4H	E1	Yes	0	1	1	2
HPV39	1087	T	G	S54A	E1	Yes	0	1	1	2
HPV39	1298	C	G	T124R	E1	Yes	0	2	1	2
HPV39	3260	G	C	E155Q	E2	Yes	0	2	1	2
HPV39	3640	A	C	Q83P	E4	Yes	0	1	1	2
HPV39	3715	A	T	L306F	E2	Yes	0	1	1	2
HPV39	3854	G	A	D353N	E2	No	0	1	1	2
HPV39	4081	A	G	I42V	E5	Yes	0	2	1	2
HPV39	4109	T	G	F51C	E5	Yes	0	1	1	2
HPV39	5387	T	A	S380T	L2	Yes	0	1	1	2
HPV45	603	A	C	E6A	E7	Yes	2	1	2	1
HPV45	808	G	T	E74D	E7	Yes	2	1	2	1
HPV45	832	G	T	E82D	E7	Yes	2	1	2	1
HPV45	4954	A	G	Q240R	L2	Yes	2	1	2	1
HPV45	4966	A	G	H244R	L2	Yes	2	1	2	1
HPV45	5247	A	C	I338L	L2	Yes	2	1	2	1
HPV45	5259	A	G	N342D	L2	Yes	2	1	2	1
HPV45	5328	C	A	H365N	L2	Yes	2	1	2	1
HPV45	5511	A	T	T426S	L2	Yes	2	1	2	1
HPV45	5675	G	A	S49N	L1	Yes	2	1	2	1
HPV45	5771	A	G	N81S	L1	Yes	2	1	2	1
HPV45	6025	A	G	I166V	L1	Yes	2	1	2	1
HPV45	6676	A	G	S383G	L1	Yes	2	1	2	1
HPV45	6705	G	C	Q392H	L1	Yes	2	1	2	1
HPV45	1231	T	G	D106E	E1	Yes	1	1	2	1
HPV45	1456	T	G	H181Q	E1	Yes	1	1	2	1
HPV45	2597	G	C	D562H	E1	Yes	1	1	2	1
HPV45	2793	T	A	I627N	E1	Yes	1	1	2	1
HPV45	2793	T	A	S9T	E2	Yes	1	1	2	1
HPV45	2898	T	G	L44V	E2	Yes	1	1	2	1
HPV45	2971	T	G	I68S	E2	Yes	1	1	2	1
HPV45	3208	C	G	T147S	E2	Yes	1	1	2	1
HPV45	3227	C	A	D153E	E2	Yes	1	1	2	1
HPV45	3279	G	A	D171N	E2	Yes	1	1	2	1
HPV45	3423	A	C	I219L	E2	No	1	1	2	1
HPV45	3423	A	C	R16S	E4	No	1	1	2	1
HPV45	3430	G	A	D19N	E4	Yes	1	1	2	1
HPV45	3430	G	A	R221K	E2	Yes	1	1	2	1
HPV45	3510	A	G	T248A	E2	Yes	1	1	2	1
HPV45	3521	T	C	L49P	E4	Yes	1	1	2	1
HPV45	3556	G	T	R263L	E2	Yes	1	1	2	1
HPV45	3556	G	T	V61L	E4	Yes	1	1	2	1
HPV45	3588	T	G	C274G	E2	Yes	1	1	2	1
HPV45	3588	T	G	C71W	E4	Yes	1	1	2	1
HPV45	3615	A	C	E80D	E4	Yes	1	1	2	1
HPV45	3711	G	C	D315H	E2	Yes	1	1	2	1
HPV45	3872	A	G	I368M	E2	Yes	1	1	2	1
HPV45	4122	A	T	I72L	E5	Yes	1	1	2	1
HPV45	4291	G	A	R19K	L2	Yes	1	1	2	1
HPV45	4562	T	G	D109E	L2	Yes	1	1	2	1
HPV45	2121	G	A	R403K	E1	No	1	0	2	1
HPV45	4813	A	C	E193A	L2	Yes	1	0	2	1
HPV45	6737	A	G	Q403R	L1	No	1	0	2	1
HPV45	171	T	A	S24T	E6	No	0	1	2	1
HPV45	4622	A	C	E129D	L2	No	0	1	2	1
HPV51	1183	A	T	N104Y	E1	No	1	1	2	2
HPV51	275	A	T	Y60F	E6	No	1	0	2	2
HPV51	311	A	G	K72R	E6	Yes	1	0	2	2
HPV51	584	A	C	K9Q	E7	Yes	1	0	2	2
HPV51	1204	C	G	Q111E	E1	No	1	0	2	2
HPV51	1453	A	C	M194L	E1	Yes	1	0	2	2
HPV51	1715	G	T	S281I	E1	Yes	1	0	2	2
HPV51	3123	A	C	K135T	E2	Yes	1	0	2	2
HPV51	3128	A	G	I137V	E2	Yes	1	0	2	2
HPV51	3164	A	G	N149D	E2	Yes	1	0	2	2
HPV51	3166	T	G	N149K	E2	No	1	0	2	2
HPV51	3279	T	A	M187K	E2	Yes	1	0	2	2
HPV51	3282	A	G	Y188C	E2	Yes	1	0	2	2
HPV51	3328	C	T	A7V	E4	Yes	1	0	2	2
HPV51	3525	G	A	A73T	E4	No	1	0	2	2
HPV51	3525	G	A	S269N	E2	No	1	0	2	2
HPV51	3533	A	G	T272A	E2	Yes	1	0	2	2
HPV51	3645	A	C	K309T	E2	Yes	1	0	2	2
HPV51	4981	C	A	T283K	L2	Yes	1	0	2	2
HPV51	6052	C	G	P178A	L1	Yes	1	0	2	2
HPV51	6580	A	C	T354P	L1	Yes	1	0	2	2
HPV51	456	C	G	D120E	E6	No	0	1	2	2
HPV51	2551	G	A	A560T	E1	No	0	1	2	2
HPV51	2874	G	A	R52Q	E2	Yes	0	2	2	2
HPV51	2912	T	G	S65A	E2	No	0	2	2	2
HPV51	5670	T	G	F50L	L1	No	0	1	2	2
HPV52	2721	C	G	Q620E	E1	No	1	1	2	3
HPV52	1169	A	C	E102D	E1	No	1	0	2	3
HPV52	662	C	T	T37I	E7	Yes	0	1	2	3
HPV52	727	T	G	Y59D	E7	Yes	0	1	2	3
HPV52	733	C	T	H61Y	E7	Yes	0	1	2	3
HPV52	742	G	A	D64N	E7	Yes	0	1	2	3
HPV52	1098	T	G	L79V	E1	Yes	0	1	2	3
HPV52	2144	T	A	D427E	E1	No	0	1	2	3
HPV52	2749	T	A	S3T	E2	No	0	1	2	3
HPV52	2749	T	A	V629D	E1	No	0	1	2	3
HPV52	3305	T	C	V188A	E2	No	0	1	2	3
HPV52	3409	G	T	Q30H	E4	Yes	0	1	2	3
HPV52	3409	G	T	V223L	E2	Yes	0	1	2	3
HPV52	3772	A	G	T344A	E2	Yes	0	1	2	3
HPV52	4766	A	C	I169L	L2	Yes	0	1	2	3
HPV52	6454	G	A	G297D	L1	No	0	1	2	3
HPV52	6828	C	T	H422Y	L1	No	0	1	2	3
HPV56	469	A	C	D123A	E6	No	1	1	3	8
HPV56	1790	A	G	Y299C	E1	No	1	1	3	8
HPV56	2372	C	T	A493V	E1	No	2	2	3	8
HPV56	5590	T	A	F33L	L1	No	1	1	3	8
HPV56	5590	T	A	F457I	L2	No	1	1	3	8
HPV56	5620	A	C	E43D	L1	No	1	1	3	8
HPV56	6164	A	G	I225V	L1	No	1	1	3	8
HPV56	3571	C	T	T117I	E4	Yes	1	2	3	8
HPV56	3609	G	C	G231A	E2	Yes	1	2	3	8
HPV56	3609	G	C	V130L	E4	Yes	1	2	3	8
HPV56	1178	G	T	G95V	E1	Yes	3	7	3	8
HPV56	279	G	A	D60N	E6	Yes	1	3	3	8
HPV56	601	C	A	D10E	E7	Yes	1	3	3	8
HPV56	1461	T	G	I189M	E1	Yes	1	3	3	8
HPV56	3371	C	T	P152S	E2	Yes	1	3	3	8
HPV56	770	G	C	E67Q	E7	Yes	1	4	3	8
HPV56	605	G	A	V12I	E7	Yes	1	6	3	8
HPV56	2486	T	C	L531P	E1	Yes	1	6	3	8
HPV56	2411	G	T	G506V	E1	Yes	1	7	3	8
HPV56	1172	A	T	H93L	E1	No	1	0	3	8
HPV56	1847	T	G	M318R	E1	No	1	0	3	8
HPV56	2185	A	G	N431D	E1	No	1	0	3	8
HPV56	2782	A	G	N630D	E1	No	1	0	3	8
HPV56	3455	T	A	S180T	E2	No	1	0	3	8
HPV56	4349	A	G	K43R	L2	No	1	0	3	8
HPV56	4885	G	C	A222P	L2	No	1	0	3	8
HPV56	5150	G	A	G310D	L2	No	1	0	3	8
HPV56	5578	A	G	I453V	L2	No	1	0	3	8
HPV56	141	A	C	S14R	E6	Yes	0	3	3	8
HPV56	263	A	C	K54N	E6	Yes	0	3	3	8
HPV56	6703	A	T	E404D	L1	No	1	0	3	8
HPV56	802	G	C	Q77H	E7	Yes	0	3	3	8
HPV56	810	A	G	K80R	E7	No	0	1	3	8
HPV56	1051	G	A	D53N	E1	Yes	0	2	3	8
HPV56	1063	C	G	Q57E	E1	Yes	0	2	3	8
HPV56	1223	G	A	G110E	E1	Yes	0	1	3	8
HPV56	1288	C	A	Q132K	E1	Yes	0	3	3	8
HPV56	1613	T	C	L240P	E1	No	0	1	3	8
HPV56	1958	A	C	K355T	E1	Yes	0	3	3	8
HPV56	2336	T	C	F481S	E1	No	0	1	3	8
HPV56	2552	C	T	P553L	E1	Yes	0	3	3	8
HPV56	3265	A	G	K15R	E4	No	0	1	3	8
HPV56	3383	G	C	V156L	E2	Yes	0	3	3	8
HPV56	3499	T	C	L93S	E4	No	0	1	3	8
HPV56	3545	C	A	H108Q	E4	Yes	0	3	3	8
HPV56	3545	C	A	H210N	E2	Yes	0	3	3	8
HPV56	3615	A	C	K233T	E2	No	0	1	3	8
HPV56	3767	A	C	I284L	E2	Yes	0	2	3	8
HPV56	3767	A	T	I284L	E2	Yes	0	1	3	8
HPV56	3806	C	A	H297N	E2	Yes	0	3	3	8
HPV56	3821	G	A	V302I	E2	Yes	0	3	3	8
HPV56	4933	G	A	D238N	L2	No	0	1	3	8
HPV56	7020	A	G	K510R	L1	Yes	0	3	3	8
HPV58	5054	A	G	S271G	L2	No	2	1	6	10
HPV58	5781	A	C	N73H	L1	No	4	3	6	10
HPV58	599	G	A	R9K	E7	No	1	1	6	10
HPV58	2939	G	T	V63L	E2	No	1	1	6	10
HPV58	6539	A	G	I325M	L1	Yes	2	2	6	10
HPV58	694	G	C	G41R	E7	Yes	4	5	6	10
HPV58	1360	G	C	E160Q	E1	Yes	3	4	6	10
HPV58	6014	A	C	L150F	L1	Yes	6	8	6	10
HPV58	632	C	T	T20I	E7	Yes	2	3	6	10
HPV58	3445	C	G	S39W	E4	Yes	4	6	6	10
HPV58	3550	T	C	V74A	E4	Yes	6	10	6	10
HPV58	3587	T	G	F86L	E4	Yes	6	10	6	10
HPV58	3587	T	G	S279A	E2	Yes	6	10	6	10
HPV58	3596	G	T	V282L	E2	Yes	6	10	6	10
HPV58	506	A	G	T133A	E6	No	2	4	6	10
HPV58	694	G	A	G41R	E7	Yes	2	4	6	10
HPV58	760	G	A	G63S	E7	Yes	2	4	6	10
HPV58	761	G	A	G63D	E7	Yes	2	4	6	10
HPV58	4935	A	C	N231T	L2	Yes	2	4	6	10
HPV58	3320	A	G	S190G	E2	No	1	4	6	10
HPV58	3228	A	C	Y159S	E2	No	1	6	6	10
HPV58	125	G	A	E6K	E6	No	0	1	6	10
HPV58	149	G	A	D14N	E6	No	0	1	6	10
HPV58	3434	C	A	S35R	E4	No	1	0	6	10
HPV58	1408	G	A	V176I	E1	Yes	0	1	6	10
HPV58	3445	C	T	S39L	E4	Yes	1	0	6	10
HPV58	2321	G	A	G480E	E1	No	0	1	6	10
HPV58	2702	C	T	S607L	E1	No	0	1	6	10
HPV58	2731	G	C	E617Q	E1	No	0	1	6	10
HPV58	2759	G	A	E3K	E2	No	0	1	6	10
HPV58	2759	G	A	G626E	E1	No	0	1	6	10
HPV58	3324	G	A	R191Q	E2	No	0	1	6	10
HPV58	3700	T	A	S316R	E2	No	1	0	6	10
HPV58	3334	A	T	Y2F	E4	No	0	1	6	10
HPV58	3340	T	C	L4P	E4	No	0	1	6	10
HPV58	3343	A	G	H5R	E4	No	0	1	6	10
HPV58	3449	T	G	I40M	E4	No	0	1	6	10
HPV58	3449	T	G	L233V	E2	No	0	1	6	10
HPV58	4910	G	A	A223T	L2	No	0	1	6	10
HPV58	5221	A	C	Q326H	L2	No	0	1	6	10
HPV58	5994	G	A	V144I	L1	Yes	0	1	6	10
HPV58	6020	A	C	K152N	L1	Yes	0	1	6	10
HPV58	6447	G	A	E295K	L1	No	0	1	6	10
HPV58	7086	T	C	S508P	L1	No	0	1	6	10
HPV59	1010	T	A	L47M	E1	No	0	1	0	1
HPV59	1250	A	C	I127L	E1	Yes	0	1	0	1
HPV59	1865	G	A	E332K	E1	No	0	1	0	1
HPV59	3495	T	C	Y254H	E2	Yes	0	1	0	1
HPV59	4945	G	A	D239N	L2	Yes	0	1	0	1
HPV59	5529	A	C	E433D	L2	No	0	1	0	1
Columns descriptions: HPV_TYPE, the HR-HPV type; POS, nucleotide position; REF, reference nucleotide; ALT, variant nucleotide; AA mutation, amino acid change and position; Gene, HPV gene that includes the variant; Sublineage-defining site (Yes/No), if this position is considered a sublineage-defining site for the specified HR-HPV type; No. cases with variant, number of CIN2+ cases with the varian…
